# Supplementary material for: ARID1A regulates DNA repair through chromatin organization and its deficiency triggers DNA damage-mediated anti-tumor immune response
Source: Nucleic Acids Res. 2024 Apr 8;52(10):5698–719. doi: 10.1093/nar/gkae233 (PMC11162808; doi:10.1093/nar/gkae233)
Supplement: gkae233_Supplemental_Files [file gkae233_supplemental_files.zip]

Archive with 6 entries (6 files):
- Bakr et al.,_codes.zip
- Revised_Suppl. Figures+legends _.pdf
- Supplementary Table S1 (Oligonucleotides).pdf
- Supplementary Table S2_annotation_DSBs.pdf
- Supplementary Table S3_Identified interaction_Volcano plot.pdf
- Supplementary Table S4_DSB repair-related factors.pdf
